# Supplementary material for: Association of Thoracic Skeletal Muscle Index with Clinical Outcome and Response to Nutritional Interventions in Patients at Risk of Malnutrition—Secondary Analysis of a Randomized Trial
Source: Nutrients. 2023 Feb 5;15(4):817. doi: 10.3390/nu15040817 (PMC9964333; doi:10.3390/nu15040817)
Supplement: Supplementary file 1 [file nutrients-15-00817-s001.zip]

Archive with 1 entries (1 files):
- nutrients-2176177-supplementary.pdf
